# Supplementary material for: Flexible Low-Dose GnRH Antagonist Protocol Is Effective in Patients With Sufficient Ovarian Reserve in IVF
Source: Front Endocrinol (Lausanne). 2018 Dec 19;9:767. doi: 10.3389/fendo.2018.00767 (PMC6305714; doi:10.3389/fendo.2018.00767)
Supplement: Supplementary file 1 [file Data_Sheet_1.xlsx]

## Sheet: 总表
			Infertility type	Infertility cause
Number	Group	subgroups	Primary/Secondary	Male	Tubal	Endometriosis	Ovulation	others	Age	BMI	bFSH	bLH	bE2	Total Cetrorelix	Total Gn(ampoule)	stimulation duration	LH on Ant start day	E2 on Ant start day	P on Ant start day	LH on trigger day	E2 on trigger day	P on trigger day	AFC	cancelled cycles	Oocyte retrived	Fertilized	Cleavage	Available embryos	transfer or not	No. of transferred embryos	Score of transferred embyros		Clinical results
A3001	1	1	0	yes	/	/	/	/	33	23.8	6.28	5.23	32	0.75	27.5	10	9.83	1427	0.56	1.78	3062	0.99	9	/	7	5	5	4	yes	2	8	8	negtive
A3150	1	1	0	/	/	/	yes	/	26	18.75	7.56	5.52	39	0.5	18	8	7.25	2602	0.87	3.53	6002	1.59	17	/	10	9	8	5	no	/	/	/	/
A3181	1	1	1	/	/	/	yes	/	25	18.73	11.75	4.96	6	0.625	19.5	9	7.66	1950	0.67	3.55	3562	1.23	13	/	8	7	7	5	yes	2	6	7	negtive
A3191	1	1	0	yes	/	/	/	/	21	19.5	7.45	2.53	45	0.625	22	9	7.45	2050	1.24	0.35	3610	1.36	15	/	7	3	3	3	yes	2	8	6	negtive
A3293	1	1	0	/	/	/	yes	/	29	20.55	7.15	5.53	55	0.75	35.5	10	8.51	1444	0.87	0.91	3190	1.4	9	/	10	8	8	4	yes	2	7	6	single
A3320	1	1	0	/	/	/	/	/	35	19.72	10.16	6.8	36	0.75	28.5	10	9.42	1544	0.84	2.54	3236	0.29	9	/	11	9	9	3	yes	2	7	8	twin
A3363	1	1	0	/	/	/	yes	/	23	16.63	10.83	4.28	38	0.5	10.5	8	9.28	2643	3.06	2.36	6530	0.72	18	/	10	8	8	6	yes	2	8	7	negtive
A3368	1	1	0	yes	/	/	/	/	29	19.1	8.61	5.82	42	1	40	11	8.59	948	1.11	1.7	2099	1.27	6	/	4	4	4	2	yes	2	8	7	negtive
A3372	1	1	0	/	/	/	yes	/	37	24.97	7.56	4.53	18	1.125	52	12	7.33	808	0.62	1.69	1403	0.71	4	/	6	3	3	2	yes	2	7	6	single (miscarriage)
A3375	1	1	0	yes	/	/	/	/	27	20.32	7.39	2.51	27	0.875	38	11	9.59	1125	0.89	1.01	2261	1.32	3	/	3	2	2	2	yes	2	7	8	twin
A3445	1	1	0	yes	yes	/	/	/	31	20.3	9.93	7.81	17	1.5	59	15	8.99	545	0.97	3.23	985	2.42	3	yes	0	0	0	0	no	/	/	/	/
A3528	1	1	1	yes	/	/	/	/	30	22.86	8.14	3.9	56	0.625	23	9	7.99	2085	0.9	0.5	4401	1.22	15	/	10	9	8	6	yes	2	7	8	single
A3561	1	1	1	yes	/	/	/	/	27	20.03	5.03	5.68	10	0.875	27	10	7.68	1561	0.64	1.5	3380	1.59	10	/	11	9	9	6	no	/	/	/	/
A3604	1	1	1	/	/	/	yes	/	43	19.31	6.32	3.21	24	0.875	36	11	8.08	1127	2.53	1.52	2354	1.07	8	/	6	2	2	2	yes	2	7	8	negtive
A3631	1	1	0	yes	yes	/	/	/	29	18.55	6.75	6.55	63	0.875	40	11	8.06	1129	1.01	0.53	2562	1.43	8	/	9	7	7	4	yes	2	7	7	twin
A3646	1	1	1	yes	yes	/	/	/	45	23.3	7.07	5.2	57	0.875	42	11	9.43	1593	1.27	2.3	3382	1.25	10	/	11	9	9	5	yes	2	7	7	negtive
A3982	1	1	0	/	yes	/	/	/	28	17.58	12.95	6.17	43	0.75	33	10	7.95	253	0.9	4.19	334	3.88	2	yes	0	0	0	0	no	/	/	/	/
A3723	1	1	0	yes	/	/	/	/	34	22	8.39	17.11	40	0.75	30	10	7.11	1725	0.76	2.68	3422	1.26	11	/	8	5	5	3	yes	2	6	7	negtive
A3730	1	1	0	yes	yes	/	/	/	27	21.33	9.68	4.66	39	0.875	44	11	9.86	1139	1.02	1.72	2787	1.5	9	/	6	5	5	2	yes	2	7	6	twin (miscarriage)
A3738	1	1	1	/	/	/	/	/	27	20.28	5.47	2.99	22	1.25	55	13	8.95	735	0.78	1.26	1381	0.83	7	/	8	8	8	5	yes	2	7	7	negtive
A3750	1	1	1	/	yes	yes	/	/	31	19.48	8.33	5.79	50	0.75	25	10	7.24	1751	1.04	0.83	3450	1.91	11	/	10	8	8	5	no	/	/	/	/
A3757	1	1	1	/	yes	/	/	/	37	18.07	7.07	3.82	49	1	40	11	7.53	1297	0.78	2.46	2212	1.03	9	/	9	7	7	2	yes	2	7	8	negtive
A3762	1	1	0	yes	yes	/	/	/	30	16.42	12.36	6.52	112	0.625	23.5	9	8.21	2208	0.44	3.95	4580	0.76	16	/	6	4	4	2	yes	2	7	9	single
A3771	1	1	0	yes	yes	/	/	/	27	27.18	6.43	3.99	39	1.625	80	17	8.4	524	0.43	0.85	551	2.42	2	yes	0	0	0	0	no	/	/	/	/
A3811	1	1	1	/	yes	/	/	/	36	21.67	9.06	4.35	21	1.875	92	18	8.45	1868	0.78	5.13	3520	1.85	12	/	9	8	8	3	no	/	/	/	/
A3980	1	1	1	/	yes	/	/	/	32	19.2	7.51	3.6	21	0.75	28	10	9.18	2544	0.75	1.91	4837	1.2	16	/	8	5	5	2	yes	2	8	9	negtive
A3843	1	1	1	/	/	/	/	/	35	27.28	10.45	2.14	54	1	47	12	8.42	920	0.95	2.14	1954	3.64	7	/	4	3	3	0	no	/	/	/	/
A3786	1	1	1	yes	/	/	/	/	32	22.31	8.92	6.19	31	1.25	56	14	7.59	700	1.4	1.72	1053	0.84	4	/	4	2	1	1	yes	1	7	/	single
A3980	1	1	0	yes	yes	/	/	/	29	29.38	8.05	6.59	17	1.125	53	12	8.43	1914	1.04	1.52	3553	1.91	13	/	6	4	4	2	no	/	/	/	/
A3984	1	1	1	/	/	yes	/	/	37	19.78	8.84	2.84	17	0.875	37	11	8.45	1377	1.04	0.81	3037	1.74	9	/	4	2	2	2	no	/	/	/	/
A3709	1	2	1	/	yes	/	/	/	28	22.03	9.76	5.6	32	0.875	49	12	8.58	809	0.58	6.55	1656	1.23	3	/	2	1	1	0	no	/	/	/	/
A3778	1	2	0	yes	yes	/	/	/	36	21.87	6.63	4.53	37	0.5	24	9	7.87	828	1.26	3.75	1807	1.04	5	/	4	3	3	3	yes	2	7	6	single
A3369	1	2	0	yes	/	/	/	/	26	18.75	7.13	3.93	22	0.625	35.5	10	8.63	1122	0.89	8.23	2896	2.29	5	/	4	4	4	1	no	/	/	/	/
A3183	1	2	1	/	/	/	yes	/	26	19.38	8.01	4.97	33	0.125	20	6	7.29	5550	3.03	3.48	9216	4.31	22	/	17	17	17	13	no	/	/	/	/
A3987	1	2	0	/	yes	yes	/	/	26	19.92	7.56	2.99	35	0.625	27.5	10	7.39	3153	0.84	0.12	5780	1.47	11	/	12	6	6	1	no	/	/	/	/
A3988	1	2	0	/	/	yes	/	/	30	25.7	9.2	5.83	47	0.75	36	11	8.6	3886	1.22	0.29	7690	1.22	17	/	16	14	14	9	no	/	/	/	/
A3990	1	2	0	/	yes	/	/	/	25	20.43	9.31	5.17	48	0.5	20	9	1.45	922	2.17	0.33	2658	0.96	9	/	6	6	6	3	yes	2	7	7	negtive
A3993	1	2	1	/	yes	yes	/	/	34	22.96	9.71	3.89	58	0.375	15	8	6.45	7580	0.71	1.15	9558	2.17	16	/	22	19	19	15	no	/	/	/	/
A3996	1	2	0	/	yes	yes	/	/	37	24.44	7.62	0.58	36	0.75	30	11	8.2	5320	1.09	0.21	8552	1.77	16	/	18	17	17	13	no	/	/	/	/
A3997	1	2	0	/	yes	yes	/	/	25	19.53	6.44	2	28	0.375	18	8	6.59	6100	0.81	0.92	9176	0.83	21	/	20	19	19	12	no	/	/	/	/
A3998	1	2	1	/	yes	yes	/	/	26	22.86	9.44	5.06	50	0.75	33.5	11	9.81	5180	0.31	0.28	8352	2.21	20	/	18	8	8	5	no	/	/	/	/
A4001	1	2	0	/	yes	yes	/	/	29	26.71	3.95	5.65	10	0.875	42	12	5.76	2588	0.43	0.73	7506	1.86	14	/	14	8	7	2	no	/	/	/	/
A4005	1	2	0	yes	/	/	/	/	35	24.22	10.14	4.34	62	1.25	59	15	2.92	1301	0.97	0.69	6312	0.78	12	/	13	11	11	9	yes	2	7	7	single
A4006	1	2	1	yes	yes	/	/	/	26	22.6	8.41	7	42	0.625	28	10	1.72	962	0.61	2.06	5370	0.43	14	/	11	8	8	6	yes	2	7	7	negtive
A4012	1	2	0	yes	yes	yes	yes	/	30	22.46	6.89	2.97	30	1	42	13	0.59	315	1.89	0.28	1361	0.43	7	/	4	2	1	0	no	/	/	/	/
A4014	1	2	0	/	yes	/	/	/	36	22.86	7.78	1.8	38	0.875	38	12	4.53	1935	0.64	1.99	6050	0.59	18	/	13	6	6	5	yes	2	7	7	negtive
A4017	1	2	0	/	yes	/	/	/	36	27.5	7.78	1.8	38	1	47	13	0.67	319	0.64	1.99	1569	0.59	13	/	4	2	2	1	yes	1	6	/	negtive
A4021	1	2	1	/	yes	/	/	/	25	17.47	6.68	3.62	29	0.75	36	11	6.45	2804	1.94	0.86	7780	1.94	17	/	16	13	13	6	no	/	/	/	/
A4022	1	2	0	yes	yes	/	yes	/	30	18.27	10.49	0.98	68	0.625	27.5	10	2.12	1023	1.35	0.72	4158	2.91	15	/	8	6	6	4	yes	2	6	6	negtive
A4025	1	2	1	yes	/	/	/	/	34	21.63	5.69	2.31	21	0.75	35	11	9.17	4595	0.62	0.35	8236	1.71	30	/	17	12	12	10	no	/	/	/	/
A4026	1	2	0	/	/	/	/	yes	33	26.56	8.58	4.91	43	1.125	49	14	7.01	2964	0.75	1.57	5590	2.58	20	/	10	4	2	0	no	/	/	/	/
A4027	1	2	0	/	yes	/	/	/	28	34.72	6.61	1.38	29	1.375	66	16	2.09	986	0.97	1.01	6200	0.97	10	/	13	8	8	6	yes	2	6	7	single
A4028	1	2	0	/	yes	/	/	/	36	27.68	9.39	2.3	48	0.5	20	9	1.03	727	0.33	3.5	4068	0.48	9	/	8	4	3	1	yes	1	9	/	negtive
A4032	1	2	0	yes	yes	/	yes	/	37	18.73	8.95	4.79	43	0.75	33	11	3.74	1676	0.87	0.45	8086	1.69	21	/	15	15	15	10	no	/	/	/	/
A4036	1	2	0	/	yes	/	/	/	34	20.96	7.72	8.76	38	1.125	51	14	7.09	3028	0.97	1.09	5706	0.77	15	/	12	9	9	7	yes	2	6	7	negtive
A4039	1	2	1	/	yes	/	/	/	25	24	7.02	4.2	31	0.375	12.5	8	2.47	1160	1.05	1.05	2210	1.72	4	/	6	5	4	1	no	/	/	/	/
A4040	1	2	1	/	yes	/	/	/	25	20.78	7.71	1.54	38	0.625	22	10	0.86	456	0.86	3.31	4084	1.23	9	/	8	5	5	2	yes	2	6	6	negtive
A4042	1	2	0	/	yes	/	/	/	31	23.4	5.82	3.51	23	0.5	20.5	9	6.36	2758	0.51	0.57	3718	1.16	12	/	8	7	7	3	yes	2	8	7	twin (miscarriage)
A4045	1	2	0	yes	/	/	/	/	30	19.29	9.16	7.05	46	0.5	19.5	9	4.26	1885	0.73	2.02	6002	0.95	17	/	13	8	8	6	yes	2	5	6	single
A4048	1	2	0	/	yes	/	/	/	27	21.7	6.05	1.98	25	0.625	29	10	8.05	3333	0.53	0.56	5882	1.05	12	/	12	10	9	4	yes	2	6	7	negtive
A4050	1	2	1	/	yes	/	/	/	30	18.75	6.42	3.06	28	0.875	37	12	5.58	2268	1.29	1.71	7380	2.2	9	/	15	10	9	4	no	/	/	/	/
A4052	1	2	0	/	yes	/	/	/	32	19.03	9.12	2.96	46	0.625	29	10	3.19	1500	0.98	1.17	2875	1.05	7	/	6	6	6	2	yes	2	7	7	negtive
A4053	1	2	0	yes	/	/	/	/	26	22.04	7.81	2.79	39	0.625	24.5	10	2.1	1005	0.75	1.25	4155	1.31	14	/	8	5	5	3	yes	2	7	7	single
A4054	1	2	0	/	yes	yes	/	/	38	18.78	5.19	2.45	16	0.375	17.5	8	6.88	6810	0.94	1.23	9232	1.97	21	/	21	18	18	7	no	/	/	/	/
A4055	1	2	1	/	/	/	/	/	24	17.72	6.26	4.31	27	0.375	24	8	2.71	1260	0.73	0.53	2360	0.72	8	/	6	5	5	3	yes	2	7	7	twin
A4056	1	2	0	yes	yes	/	yes	/	27	18.73	8.01	4.03	41	0.125	14.5	6	7.19	5882	0.13	1.52	8850	0.46	18	/	19	17	17	7	no	/	/	/	/
A4057	1	2	0	yes	yes	/	yes	/	37	24.91	8.85	1.42	43	1.125	46	14	4.01	1399	0.98	0.49	5736	0.76	9	/	12	8	8	6	yes	2	6	7	negtive
A4058	1	2	0	/	/	/	/	/	27	27.06	7.98	4.73	40	0.625	27.5	10	0.71	367	0.9	1.06	2892	0.38	8	/	6	2	2	1	yes	1	6	/	single (miscarriage)
A4060	1	2	1	yes	/	/	/	/	35	24.8	5.44	4.04	18	0.875	44	12	5.9	2627	1.62	0.96	7516	2.03	19	/	15	13	13	10	no	/	/	/	/
A4062	1	2	0	yes	yes	yes	yes	/	31	28.41	12.12	4.12	82	0.75	36	11	3.76	1680	0.39	4	5244	2.76	11	/	10	3	3	0	no	/	/	/	/
A4064	1	2	0	/	/	/	/	/	31	19.8	7.27	1.7	34	0.625	22	10	3.61	1576	1.04	0.82	4850	1.68	15	/	10	4	2	0	no	/	/	/	/
A4065	1	2	0	/	yes	/	/	/	27	19.92	5.47	5.27	18	0.375	22	8	2.8	1262	0.87	1.74	2523	1.26	8	/	6	6	6	4	yes	2	10	9	twin
A4066	1	2	0	/	yes	/	/	/	31	24.1	7.96	4.92	40	0.875	42	12	4.57	2028	0.61	2.94	6712	0.38	11	/	14	12	12	8	yes	2	7	8	single
A4067	1	2	0	yes	/	/	/	/	29	24.03	5.44	3.39	18	0.875	42	12	5.28	2150	0.92	0.75	7184	1.56	17	/	15	15	15	8	no	/	/	/	/
A4068	1	2	0	/	yes	/	/	/	26	18.21	9.58	8.11	51	1.125	48	14	3.24	1525	0.85	1.05	5536	0.78	19	/	12	8	8	6	yes	2	7	7	negtive
A4070	1	2	0	yes	yes	/	yes	/	30	25.03	5.78	2.98	22	1.125	48	14	2.65	1192	0.81	0.52	3639	1.15	9	/	8	5	5	2	yes	2	8	7	single
A4075	1	2	0	yes	/	/	/	/	37	19.14	7.25	8.62	34	0.75	28	11	6.48	2923	1.01	0.22	7806	1.72	17	/	17	12	11	6	no	/	/	/	/
A4080	1	2	0	yes	/	/	/	/	24	18.6	7.34	2.21	35	0.625	25.5	10	1.74	966	1.69	2.1	5422	1.39	15	/	11	7	7	4	yes	2	7	7	single
A4081	1	2	0	/	yes	/	/	/	28	31.25	5.78	5.93	23	1	44.5	13	3.86	1771	0.29	2.12	6478	0.29	14	/	14	8	8	4	yes	2	6	9	twin
A4083	1	2	0	/	yes	/	/	/	24	20.96	9.37	4.23	48	0.625	25	10	0.75	416	0.85	0.9	4338	1.36	9	/	9	9	9	3	yes	2	7	8	negtive
A4086	1	2	0	/	yes	/	/	/	30	19	7.17	3.94	33	0.5	20	9	4.29	1895	0.78	2.16	6010	0.78	17	/	13	12	11	6	yes	2	8	9	negtive
A4087	1	2	0	yes	/	/	/	/	28	21.7	6.49	1.8	28	0.75	32.5	11	7.37	5390	0.9	0.52	8670	1.65	13	/	19	18	18	6	no	/	/	/	/
A4088	1	2	1	/	yes	/	/	/	23	19.71	4.45	2.66	12	0.875	37	12	4.56	1976	0.9	0.78	6708	0.77	10	/	14	4	4	2	yes	2	7	8	single
A4095	1	2	0	yes	yes	/	yes	/	33	20.4	6	1.01	25	0.625	27	10	3.21	1130	0.97	0.43	4595	0.78	11	/	9	7	7	5	yes	1	8	/	negtive
A4098	1	2	1	/	yes	/	/	/	30	23.43	5.43	5.8	18	0.625	24	10	2.15	1030	0.52	2.31	4170	1.05	15	/	8	8	8	5	yes	2	7	8	twin
A4101	1	2	0	/	yes	/	/	/	33	19.23	6.03	2.45	25	0.875	36	12	4.79	2086	0.68	1.29	6970	1.74	14	/	14	12	12	8	no	/	/	/	/
A4107	1	2	1	/	yes	/	/	/	30	23.15	6.46	5.15	28	0.5	20	9	1.17	780	0.95	0.98	3614	1.25	7	/	8	6	6	3	yes	2	5	8	negtive
A4109	1	2	0	/	/	/	/	/	27	26.17	9.72	5.93	60	0.5	22	9	6.37	2764	0.58	2.65	4040	0.58	12	/	8	5	5	4	yes	2	7	8	negtive
A4114	1	2	0	/	yes	/	/	/	27	21.37	8.64	4.03	43	0.75	35	11	6.63	2958	0.89	0.95	7850	1.6	19	/	17	14	14	6	no	/	/	/	/
A4124	1	2	0	yes	yes	/	yes	/	35	23.86	9.4	5.62	49	0.625	28	10	8.25	3451	1.02	1.77	5902	0.6	14	/	13	10	10	5	yes	2	8	9	single
A4127	1	2	0	/	yes	/	/	/	26	17.19	6.43	4.64	28	0.625	22.5	10	7.81	3204	0.91	2.91	5834	2.53	11	/	12	8	8	5	no	/	/	/	/
A4133	1	2	0	/	yes	/	/	/	23	19.56	5.34	3.3	18	0.75	33.5	11	6.83	5470	0.56	1.21	8832	2.27	17	/	19	15	15	7	no	/	/	/	/
A4151	1	2	0	/	yes	/	/	/	29	23.83	6.2	3.03	27	0.5	21.5	9	1.05	742	0.78	1.49	3507	0.77	10	/	8	7	7	2	yes	2	9	9	single
A4156	1	2	1	/	yes	/	/	/	31	27.88	6.14	1.88	26	0.5	18	9	1.1	746	0.78	0.67	3593	0.89	10	/	8	8	8	6	yes	2	8	7	negtive
A4158	1	2	0	yes	yes	/	/	/	25	25.39	7.48	2.59	35	0.875	39	12	4.8	2094	1.13	0.99	7036	3.61	14	/	14	7	7	2	no	/	/	/	/
A4160	1	2	1	yes	yes	yes	/	/	29	20.89	8.4	7.47	42	0.75	32	11	7.22	5336	0.8	1.06	8652	1.67	20	/	18	17	17	8	no	/	/	/	/
A4173	1	2	1	yes	/	/	/	/	31	20.83	10.08	3.35	9	0.625	16.5	10	3.46	1550	0.95	1.91	4698	1.39	14	/	9	8	8	3	yes	2	6	9	single
A4176	1	2	1	/	yes	/	/	/	30	19.8	4.46	1.68	15	0.75	33	11	8.51	3626	1.18	1.93	7600	1.01	16	/	16	14	14	10	no	/	/	/	/
A4193	1	2	0	yes	yes	/	/	/	30	20.7	3.74	1.86	10	0.75	32	11	9.3	5150	0.55	2.67	8280	0.82	19	/	17	12	12	7	no	/	/	/	/
A4206	1	2	1	/	yes	/	/	/	30	18.02	8.12	2.24	42	0.5	21	9	1.22	897	1.03	0.92	3716	1.37	11	/	8	4	4	2	yes	1	9	/	/
A4238	1	2	0	/	yes	/	/	/	30	27.06	6.16	8.3	26	0.375	22	8	7.43	6478	0.52	3.9	9222	1.11	21	/	21	17	17	8	no	/	/	/	/
A4241	1	2	0	/	yes	/	/	/	26	17.53	9.07	4.53	45	0.375	15	8	3.12	1430	0.62	2.4	2221	5.24	4	/	6	5	4	1	no	/	/	/	/
A4305	1	2	0	/	yes	/	/	/	24	17.48	6.95	1.71	31	0.625	23.5	10	3.53	1556	0.97	0.58	4814	1.41	14	/	10	7	7	2	yes	2	9	9	single
A4314	1	2	0	yes	yes	/	/	/	23	20	5.96	4.58	24	0.875	38	12	5.44	2166	0.91	1.41	7218	0.6	19	/	15	7	6	0	no	/	/	/	/
A4336	1	2	0	/	yes	/	/	/	28	24.41	5.73	9.1	22	0.625	29.5	10	1.92	975	0.64	3.19	6072	0.64	19	/	13	11	10	6	yes	2	7	7	negtive
A4338	1	2	1	/	yes	/	/	/	26	22.6	4.81	3.06	15	0.875	39	12	0.97	625	1.22	0.25	1951	1.19	5	/	5	4	4	2	yes	1	10	/	/
A4340	1	2	0	/	yes	/	/	/	31	27.4	9.03	3.61	44	1	44	13	0.33	291	0.97	1.03	1273	0.83	6	/	4	1	1	1	yes	1	9	/	single
A4341	1	2	0	/	yes	/	/	/	32	25.54	8.22	4.65	42	0.25	14	7	8.56	7850	1.17	1.68	9850	1.55	23	/	22	21	21	13	no	/	/	/	/
A4343	1	2	1	yes	yes	/	/	/	27	20.83	6.87	3.61	30	0.875	40	12	5.66	2031	3.46	0.74	6762	3.01	12	/	14	10	10	6	no	/	/	/	/
A4348	1	2	0	/	yes	/	/	/	31	18.83	7.14	7.57	32	0.375	14.5	8	3.86	1815	0.57	1.38	6552	0.85	16	/	14	10	10	6	yes	2	6	6	negtive
A4350	1	2	1	/	yes	/	yes	/	27	20.13	6.96	2.91	31	0.5	20	9	4.15	1854	0.85	3.38	6658	1.64	20	/	14	9	9	6	no	/	/	/	/
A4356	1	2	0	yes	/	/	/	/	28	22.26	5.66	4.91	20	1	48	13	7.31	3031	1.19	0.9	5706	0.99	19	/	12	10	10	6	yes	2	9	9	twin
A4358	1	2	0	/	yes	/	yes	/	28	20.7	6.4	5.79	28	1.125	65	14	4.02	1400	0.78	0.44	5736	1.5	10	/	12	12	12	9	yes	2	7	7	negtive
A4360	1	2	0	/	yes	/	yes	/	32	17.71	5.35	2.09	18	1.125	51.5	14	2.66	1244	1.18	0.62	5430	1.19	17	/	11	9	9	5	yes	2	7	7	negtive
A4362	1	2	0	/	yes	/	yes	/	27	21.26	4.55	3.71	15	0.375	15.5	8	3.26	1133	0.76	1.27	2103	0.77	7	/	5	5	5	2	yes	2	9	9	single
A4369	1	2	0	yes	yes	/	/	/	24	24.39	4.51	3.24	15	1	58.5	13	3.86	1784	1.18	3.74	6520	1.18	15	/	14	13	13	11	yes	1	8	/	single
A4371	1	2	0	yes	yes	/	/	/	31	25.78	8.25	2.85	42	0.875	42	12	4.84	2097	0.85	0.29	7102	2.38	14	/	15	10	10	5	no	/	/	/	/
A4375	1	2	1	/	yes	/	yes	/	29	21.2	6.25	2.42	27	0.375	17.5	8	3.15	1440	0.81	0.37	2260	1.46	4	/	6	4	4	1	no	/	/	/	/
A4376	1	2	1	yes	/	/	/	/	36	22.86	10.37	4.06	61	0.625	30	10	8.28	3507	0.62	0.91	5956	1.1	15	/	13	10	10	8	yes	2	7	8	single (miscarriage)
A4377	1	2	0	/	/	/	/	yes	31	18.6	5.34	3.01	18	0.375	17	8	2.37	1150	0.81	4.1	2137	1.11	4	/	6	4	4	2	yes	2	7	7	negtive
A4380	1	2	0	/	yes	/	yes	/	23	20.96	7.38	6.8	35	0.125	13.5	6	8.43	8392	1.24	1.11	10104	1.67	30	/	27	25	25	16	no	/	/	/	/
A4384	1	2	1	yes	yes	/	/	/	31	18.31	7.02	3.01	31	1	60	13	3.78	1693	1.18	1.32	5260	1.44	12	/	10	10	10	7	yes	2	7	7	negtive
A4387	1	2	1	/	yes	/	yes	/	28	31.51	8.04	2.71	41	1.125	56	14	4.07	1404	0.66	1.6	5512	0.37	16	/	12	10	10	4	yes	2	8	8	negtive
A4391	1	2	1	yes	yes	yes	/	/	32	26.02	6.34	4.01	28	0.875	40	12	7.6	2365	0.86	4	7424	2.39	9	/	15	11	11	7	no	/	/	/	/
A4393	1	2	0	yes	yes	/	/	/	31	26.22	10.92	4.33	74	0.5	19	9	1.22	898	0.97	0.39	6386	1.85	13	/	14	8	8	4	no	/	/	/	/
A4397	1	2	0	yes	/	/	/	/	32	26.25	6.83	2.59	30	0.625	26	10	1.66	955	0.49	1.83	5364	1.11	13	/	11	9	8	4	yes	2	6	7	negtive
A4399	1	2	0	/	yes	/	yes	/	24	25	9.22	3.41	47	0.875	40	12	5.9	2635	0.9	2.14	7516	0.97	20	/	16	11	11	4	no	/	/	/	/
A4401	1	2	0	/	yes	/	yes	/	26	20.82	8.6	5.54	43	0.5	18	9	6.37	2802	0.53	0.14	4050	0.42	8	/	8	4	4	2	yes	2	8	8	negtive
A4404	1	2	1	yes	/	/	/	/	33	32.23	6.15	4.19	26	0.5	19.5	9	1.22	872	0.91	1.5	3626	0.72	8	/	8	3	3	1	no	/	/	/	/
A4408	1	2	0	/	yes	/	/	/	31	33.87	6.28	4.69	27	0.75	28	11	8.9	4102	0.73	0.53	5100	1.81	14	/	10	6	6	4	yes	2	6	6	single
A4409	1	2	0	/	yes	/	/	/	30	18.36	6.12	5.91	25	1.125	49	14	7.06	3001	0.53	0.78	5620	0.83	15	/	12	10	10	9	yes	2	7	9	negtive
A4411	1	2	0	yes	yes	yes	/	/	33	20.7	7.64	5.06	39	0.875	38	12	4.99	2121	0.64	1.07	7112	3.08	15	/	15	14	14	10	no	/	/	/	/
A4413	1	2	0	yes	/	/	/	/	35	23.33	6.88	2.66	30	0.25	13.5	7	8.11	7616	0.61	4.66	9600	0.61	16	/	22	20	20	17	no	/	/	/	/
A4416	1	2	0	yes	yes	yes	/	/	25	22.3	5.11	1.87	16	0.625	30	10	0.78	416	1.09	1.12	2918	1.5	6	/	7	2	2	1	no	/	/	/	/
A4418	1	2	1	/	yes	/	/	/	23	26.37	6.92	8.91	30	1.375	57	16	2.91	1293	0.78	3.65	6212	1.09	11	/	13	5	5	2	yes	2	8	7	negtive
A4422	1	2	0	yes	yes	/	/	/	29	19.53	3.71	3.24	11	0.875	40	12	0.87	617	0.52	0.87	1872	0.61	4	/	5	2	2	2	yes	2	7	8	negtive
A4423	1	2	0	yes	yes	/	/	/	39	30.04	11.41	3.2	6	0.625	27	10	8.3	3559	0.97	2.32	4629	0.95	13	/	9	6	6	2	yes	2	8	8	negtive
A4426	1	2	0	/	yes	/	/	/	24	19.14	10.18	3.54	62	0.875	36	12	7.75	2575	1.4	0.95	7494	1.16	14	/	15	11	11	7	no	/	/	/	/
A4436	1	2	1	/	yes	/	/	/	36	19.05	5.47	5.99	19	0.375	17	8	6.38	7516	0.34	4.94	9320	0.48	18	/	22	18	18	14	no	/	/	/	/
A4437	1	2	0	yes	yes	/	/	/	37	27.68	6.69	2.1	29	0.5	18	9	4.44	1926	0.58	0.56	6032	0.31	18	/	13	13	13	8	yes	2	8	9	single
A4443	1	2	0	/	yes	/	/	/	26	19.07	6.69	2.35	29	0.5	19	9	4.14	1848	0.89	2.1	6605	2.35	19	/	12	5	4	2	no	/	/	/	/
A4445	1	2	1	yes	yes	/	/	/	30	17.66	6.42	4.12	28	0.625	16.5	10	1.6	939	0.85	1.73	5320	1.67	13	/	11	10	10	7	no	/	/	/	/
A4447	1	2	0	/	yes	/	/	/	23	22.58	6.88	3.37	30	0.5	20	9	1.33	905	0.87	4.01	2632	0.77	8	/	6	6	6	4	yes	2	8	8	single
A4449	1	2	1	/	yes	/	/	/	38	19.49	5.59	3.28	19	1	48	13	0.29	186	0.78	1.23	1109	2.21	5	/	3	1	1	0	no	/	/	/	/
A4455	1	2	1	/	/	/	/	/	33	19.14	5.82	6.43	23	0.375	14	8	2.67	1250	0.78	1.78	2280	0.65	7	/	6	3	3	2	yes	2	7	7	negtive
A4465	1	2	0	yes	yes	/	/	/	27	21.91	6.56	3.7	28	0.875	40	12	5.57	2260	1.57	0.58	7302	5.03	8	/	15	12	12	7	no	/	/	/	/
A4467	1	2	0	yes	yes	/	/	/	35	17.24	8.03	3.28	41	0.625	26	10	8.26	3469	0.53	1.91	5906	0.86	14	/	13	10	10	4	yes	2	6	7	negtive
A4473	1	2	0	yes	yes	/	/	/	30	21.37	7.61	6.45	36	0.875	41	12	5.09	2124	0.52	1.05	7120	1.56	16	/	15	12	12	5	no	/	/	/	/
A4474	1	2	1	/	/	/	/	/	27	20.25	5.94	10.28	23	0.625	24	10	3.36	1536	0.53	0.96	4660	0.32	13	/	9	9	9	5	yes	1	7	/	single
A4477	1	2	0	yes	/	/	/	/	38	21.64	6.06	3	25	0.375	15.5	8	0.86	468	0.84	1.34	767	1.15	1	/	1	1	1	1	no		/	/	/
A4480	1	2	0	yes	/	/	/	/	32	29.3	7.67	10.84	38	0.625	28	10	0.73	407	0.61	2.43	2912	0.43	9	/	6	4	4	3	yes	2	7	7	negtive
A4488	1	2	0	yes	/	/	/	/	30	24.1	9.91	6.26	61	1.5	56	17	2.01	980	1.05	2.77	6162	1.42	8	/	13	10	10	2	yes	2	7	7	single
A4495	1	2	0	yes	yes	/	/	/	35	24.03	6.41	2.25	28	0.375	23	8	2.88	1283	1.18	1.37	2595	2.02	8	/	6	3	3	2	no	/	/	/	/
A4498	1	2	0	/	/	/	/	/	36	16.69	11.87	3.97	79	0.375	15	8	0.21	182	0.87	2.43	952	1.3	3	yes	0	0	0	0	no	/	/	/	/
A4503	1	2	0	yes	/	/	/	/	27	19.95	5.61	3.59	19	0.375	16.5	8	7.88	7588	1.18	5.37	9600	2.09	21	/	22	20	20	16	no	/	/	/	/
A4507	1	2	0	yes	/	/	/	/	28	22.04	7.33	1.93	34	0.75	37	11	3.74	1673	0.85	2.22	7950	1.79	23	/	17	11	11	6	no	/	/	/	/
A4511	1	2	1	yes	/	/	/	/	29	16.19	4.24	7.45	11	1	50	13	3.86	1736	0.87	2.79	5272	0.63	12	/	10	7	7	6	yes	2	7	7	negtive
A4520	1	2	0	yes	/	/	/	/	36	18.37	11.3	6.92	78	1.125	49	14	2.6	1184	1.19	2.17	5766	0.65	11	/	12	10	10	7	yes	2	6	7	single
A4525	1	2	0	/	yes	/	/	/	34	22.84	9.92	9.92	61	0.375	12	8	8.43	5898	1	0.47	9084	1.88	20	/	20	19	19	2	no	/	/	/	/
A4529	1	2	0	yes	yes	/	/	/	27	20.03	6.74	3.19	29	1	46	13	0.86	590	1.3	4.37	1625	1.11	3	/	5	4	4	4	yes	2	7	7	single
A4530	1	2	0	yes	/	/	/	/	35	23.03	5.3	7.7	17	0.5	20	9	0.2	632	0.78	3.28	2941	3.87	6	/	7	4	4	2	no	/	/	/	/
A4533	1	2	1	yes	yes	/	/	/	31	20.7	7.78	5.13	38	0.75	30	11	8.73	3910	0.75	4.04	4882	0.72	8	/	8	7	7	2	yes	2	6	6	negtive
A4537	1	2	0	/	yes	/	/	/	33	20	8.7	4.34	43	0.5	18	9	1.03	672	0.99	1.44	3182	2.48	9	/	8	4	4	2	no	/	/	/	/
A4542	1	2	0	/	yes	/	/	/	26	19.23	15.14	6.31	9	0.75	36	11	9.27	4882	0.99	5.92	8280	1.25	26	/	17	10	9	4	no	/	/	/	/
A4544	1	2	0	yes	yes	/	/	/	31	17.78	8.21	6.34	42	0.625	16	10	2.16	1119	1.15	1.15	4459	2.94	10	/	9	7	7	2	no	/	/	/	/
A4546	1	2	0	yes	/	/	/	/	26	19.12	7.9	8.89	39	0.5	20	9	1.58	923	0.84	2.98	2777	0.83	12	/	6	6	6	5	yes	2	9	9	single
A4547	1	2	1	/	yes	/	/	/	32	24.09	6.11	9.58	25	1.25	47	15	2.97	1337	0.92	4.45	6350	1.66	13	/	13	10	9	3	no	/	/	/	/
A4553	1	2	0	yes	/	/	/	/	27	19.23	9.61	6.68	55	0.5	19	9	4.25	1883	3.02	2.64	5970	2.58	16	/	13	11	11	5	no	/	/	/	/
A4558	1	2	0	/	/	/	/	/	34	17.88	7.66	3.06	37	0.375	14	8	3.19	1516	0.85	1.32	2268	1.85	5	/	6	6	6	1	no	/	/	/	/
A4559	1	2	0	yes	/	/	/	/	28	24.77	6.2	8.94	27	0.75	31	11	7.67	5456	2.39	1.63	8730	4.71	21	/	19	13	12	4	no	/	/	/	/
A4560	1	2	1	/	yes	/	/	/	33	28.48	11.07	2.73	9	0.625	23	10	1.59	930	0.86	1.39	5290	5.12	13	/	11	11	11	6	no	/	/	/	/
A4564	1	2	1	/	yes	/	/	/	35	20.32	9.6	5.21	52	0.875	38	12	5.12	2147	1.5	1.77	7166	1.47	17	/	15	13	13	7	no	/	/	/	/
A4565	1	2	1	yes	yes	/	/	/	31	16.73	7.67	4.16	38	0.75	34.5	11	9.01	4158	0.97	0.98	5220	1.18	9	/	10	7	7	5	yes	2	8	8	single
A4567	1	2	1	/	yes	/	/	/	27	24.97	6.75	5.16	29	0.5	18	9	0.43	643	1.1	1.54	2987	0.51	8	/	7	3	3	2	yes	2	7	7	negtive
A4569	1	2	1	/	yes	/	/	/	26	18.37	9.48	3.5	50	0.5	20.5	9	6.3	2680	0.55	0.52	3465	1.39	9	/	7	3	3	1	no	/	/	/	/
A4578	1	2	1	/	yes	/	/	/	26	20.83	5.87	5.38	23	0.625	24.5	10	3.55	1558	0.9	3.62	4824	1.65	15	/	10	1	1	0	no	/	/	/	/
A4580	1	2	0	yes	yes	/	yes	/	29	22.27	8	5.26	40	0.75	32	11	9.99	5188	1.17	0.79	8536	1.03	14	/	18	15	15	11	no	/	/	/	/
A4581	1	2	0	yes	yes	/	yes	/	25	23.43	7.04	8.07	32	0.375	15	8	3.92	1817	0.81	2.7	6560	0.82	17	/	14	7	7	7	yes	2	6	7	single (miscarriage)
A4583	1	2	0	/	yes	/	/	/	33	20.55	5.61	1.84	19	0.75	33	11	8.54	3666	1.74	0.72	7622	2.46	16	/	16	13	13	10	no	/	/	/	/
A4586	1	2	1	yes	yes	/	yes	/	22	22.76	7.52	4.01	35	0.625	24	10	1.64	942	0.57	1.84	5336	1.08	13	/	11	10	10	7	yes	2	6	7	negtive
A4588	1	2	0	yes	yes	/	yes	/	28	18.14	9.64	6.81	58	0.625	30.5	10	8.06	3374	0.47	4.73	5886	1.44	13	/	13	9	9	4	yes	2	8	7	single
A4589	1	2	1	/	yes	/	/	/	24	19.53	8.59	7.23	43	0.625	16.5	10	0.81	447	0.89	0.82	4415	2.43	9	/	9	7	7	5	no	/	/	/	/
A4590	1	2	0	/	yes	/	/	/	32	17.19	7.06	4.17	32	0.5	20	9	0.21	641	0.55	1.03	2949	1.18	8	/	5	5	5	3	yes	2	8	8	negtive
A4592	1	2	0	yes	yes	/	yes	/	26	23.44	5.93	4.7	23	0.875	39	12	5.69	2039	0.91	1.68	6870	1.46	13	/	14	12	12	5	yes	2	8	8	single
A4595	1	2	0	yes	yes	/	yes	/	26	21.23	5.21	7.39	15	0.875	44	12	5.32	2156	0.85	1.11	7210	0.42	19	/	15	12	12	7	no	/	/	/	/
A4596	1	2	0	yes	/	/	/	/	35	18.37	8.47	12.82	42	0.875	46	12	5.11	2137	0.53	2.08	7124	1.02	17	/	15	13	13	8	no	/	/	/	/
A4597	1	2	1	/	yes	/	/	/	30	20.93	6.36	3.13	28	0.875	37.5	12	7.64	2438	1.46	1.01	7450	3.23	13	/	15	12	12	7	no	/	/	/	/
A4599	1	2	1	/	yes	/	/	/	27	20.78	5.06	5.57	16	0.5	18	9	1.59	929	0.47	1.84	2870	1.37	5	/	6	6	6	4	yes	2	8	8	negtive
A4601	1	2	0	yes	/	/	/	/	25	20.58	5.96	4.24	24	1.125	52	14	3	1390	0.97	0.55	5722	1.08	22	/	12	5	5	2	yes	2	7	7	negtive
A4602	1	2	0	yes	/	/	/	/	28	21.9	7.77	4.4	38	1.125	48	14	3.25	1527	1.16	0.21	5552	0.77	19	/	12	11	11	6	yes	2	10	8	single
A4605	1	2	1	/	yes	/	/	/	40	23.87	5.65	2.09	20	0.625	27.5	10	3.19	1128	0.85	0.34	4480	1.6	17	/	9	5	5	0	no	/	/	/	/
A4607	1	2	0	/	yes	/	/	/	35	20.83	5.98	4.02	25	0.625	26	10	1.97	976	1.16	1.29	6082	0.89	20	/	13	10	10	7	yes	2	7	7	negtive
A4609	1	2	0	/	yes	/	/	/	27	19	4.35	4.32	14	0.75	28	11	3.71	1655	0.79	1.56	7936	1.89	23	/	17	15	15	8	no	/	/	/	/
A4610	1	2	0	yes	yes	/	/	/	30	28.72	6.78	1.61	29	2.25	100	23	2.01	978	0.81	0.48	6150	0.78	31	/	13	5	4	2	yes	2	6	6	single (miscarriage)
A4611	1	2	0	yes	yes	/	yes	/	30	21.88	5.96	3.7	24	0.625	26	10	8.12	3423	0.85	1.82	5886	2.68	14	/	13	8	8	4	no	/	/	/	/
A4613	1	2	0	yes	yes	/	/	/	35	19.2	8.03	4.34	41	1	45	13	7.32	3097	0.53	1.67	5710	1.66	19	/	12	8	8	7	no	/	/	/	/
A4614	1	2	1	yes	yes	/	/	/	20	19.23	9.6	7.37	54	0.75	35	11	6.8	2958	1	0.42	7806	0.42	18	/	17	9	9	6	no	/	/	/	/
A4618	1	2	0	yes	yes	/	/	/	32	19.37	5.89	4.77	23	0.5	17.5	9	6.06	2654	0.78	0.59	3447	1.18	9	/	8	5	5	4	yes	2	8	8	negtive
A4620	1	2	0	yes	yes	/	/	/	27	21.2	7.17	6.14	33	0.875	41	12	5.8	2593	1.04	1.69	7510	0.37	14	/	15	13	13	9	no	/	/	/	/
A4623	1	2	1	yes	/	/	/	/	32	24.61	5.22	3.05	17	0.75	33	11	3.63	1609	0.9	1.93	7856	0.93	20	/	17	10	10	2	no	/	/	/	/
A4627	1	2	0	yes	yes	/	/	/	31	21.3	7.17	3.56	34	0.75	30	11	8.82	4017	0.95	0.78	4902	1.6	10	/	10	6	6	4	no	/	/	/	/
A4629	1	2	0	yes	yes	/	/	/	27	22.03	6.27	6.58	27	0.75	33.5	11	8.6	3701	0.8	3.69	7682	0.67	17	/	16	13	13	6	no	/	/	/	/
A4630	1	2	1	yes	yes	/	/	/	36	22	7.07	3.78	32	0.875	49.5	12	5.55	2191	1.03	1.87	7262	1.24	19	/	15	12	12	8	no	/	/	/	/
A4632	1	2	1	yes	yes	/	/	/	26	21.94	5.68	3.29	21	0.75	32.5	11	9.12	4352	0.56	4.37	8160	1.99	24	/	17	15	15	7	no	/	/	/	/
A4636	1	2	0	/	/	/	/	yes	38	19.15	5.22	2.09	17	0.5	22	9	1.19	829	0.87	1.27	3622	0.32	7	/	8	5	5	2	yes	2	8	8	single
A4637	1	2	1	yes	yes	/	/	/	29	20.82	10.49	5.69	72	0.75	34	11	8.44	3593	0.51	0.76	7560	0.7	16	/	16	12	12	7	no	/	/	/	/
A4638	1	2	0	yes	yes	/	/	/	29	21.3	8.98	10.2	43	1	48	13	0.39	299	0.79	0.95	1340	1.32	7	/	4	4	4	3	yes	2	7	8	negtive
A4638	1	2	1	yes	yes	/	/	/	27	25.3	7.16	3.93	33	0.75	35	11	6.05	2638	0.49	1.75	7516	0.78	21	/	16	12	12	8	no	/	/	/	/
A4645	1	2	1	yes	/	/	/	/	25	23.63	9.05	2.99	45	1.25	65	15	2.95	1306	1.05	0.69	6320	2.05	13	/	13	9	9	4	no	/	/	/	/
A4648	2	/	1	/	yes	yes	/	/	31	20.69	5.17	2.42	53	1.5	27	11	/	/	/	2.08	3436	0.9	9	/	9	3	3	0	no	/	/	/	/
A4649	2	/	0	/	yes	/	/	/	32	20.4	6.56	6.62	47	1.5	25	11	/	/	/	4.72	8138	2.6	20	/	16	14	14	11	no	/	/	/	/
A4650	2	/	1	yes	/	/	/	/	37	22.9	7.71	1.24	8	1.75	36	12	/	/	/	1	1569	0.56	4	/	5	3	3	2	yes	1	9	/	negtive
A4651	2	/	0	yes	/	yes	/	/	34	17.19	4.67	2.45	13	1	17	9	/	/	/	0.47	6560	1.88	16	/	14	10	10	6	no	/	/	/	/
A4653	2	/	1	yes	/	yes	/	/	32	19.46	6.17	2.6	27	1.25	22	10	/	/	/	0.87	8032	1.13	20	/	16	15	15	8	no	/	/	/	/
A4655	2	/	0	yes	/	yes	/	/	30	19.81	7.78	3.63	28	2.25	25	14	/	/	/	2.15	9098	1.09	20	/	18	13	13	11	no	/	/	/	/
A4657	2	/	0	yes	/	/	/	/	33	19.92	7.79	1.93	30	2.25	25	14	/	/	/	0.86	6862	0.96	16	/	14	13	13	8	yes	2	6	7	negtive
A4658	2	/	0	/	/	yes	yes	/	31	23.03	8.68	1.56	33	1.75	36	12	/	/	/	0.68	8980	2.14	22	/	17	14	14	9	no	/	/	/	/
A4660	2	/	1	yes	/	yes	/	/	34	17.47	6.9	4.03	36	1.25	17	10	/	/	/	0.46	5436	1.76	13	/	12	8	8	4	no	/	/	/	/
A4666	2	/	0	yes	/	/	/	/	25	20.8	9.1	7.84	39	1.5	27.5	11	/	/	/	2.19	9870	2.75	26	/	20	17	17	12	no	/	/	/	/
A4667	2	/	1	/	/	/	yes	/	28	20.89	5.51	2.6	24	1.5	31	11	/	/	/	1.55	3294	0.77	9	/	8	5	5	5	yes	2	7	8	negtive
A4668	2	/	0	yes	/	/	/	/	28	23.44	6.93	6.11	27	2	40	13	/	/	/	5.38	3737	1.11	11	/	9	6	6	3	yes	2	6	6	negtive
A4669	2	/	0	yes	yes	yes	/	/	35	25.77	5.99	4.15	27	1.25	47	10	/	/	/	0.87	5032	1.57	13	/	11	9	9	5	no	/	/	/	/
A4673	2	/	0	yes	/	yes	/	/	32	24.03	9.06	5.78	22	2	41	13	/	/	/	4.51	6186	2.09	15	/	13	10	10	6	no	/	/	/	/
A4675	2	/	0	yes	/	yes	/	/	27	20.37	10.66	8.94	80	1.5	25	11	/	/	/	1.63	5834	4.71	14	/	13	11	11	5	no	/	/	/	/
A4679	2	/	0	/	/	/	yes	/	28	21.09	8.33	6.62	33	1.5	30	11	/	/	/	2.61	6328	1.02	14	/	13	10	10	6	yes	2	6	7	negtive
A4683	2	/	0	yes	yes	/	/	/	28	21.8	9.8	5.72	37	1.5	33	11	/	/	/	4.72	1233	0.86	4	/	4	3	3	1	yes	1	7	/	negtive
A4689	2	/	1	yes	yes	/	/	/	24	18.75	7.88	3.76	48	1.25	21	10	/	/	/	2.08	5502	1.62	14	/	12	11	10	4	no	/	/	/	/
A4704	2	/	1	/	/	/	yes	/	35	19	8.22	3.05	12	1	20	9	/	/	/	2.18	1864	0.88	6	/	5	3	3	2	yes	1	7	/	negtive
A4732	2	/	0	yes	/	/	/	/	33	19.53	6.95	4.64	20	1.25	24	10	/	/	/	2.91	8670	2.53	22	/	17	15	15	4	no	/	/	/	/
A4738	2	/	0	yes	yes	/	/	/	31	22.65	8.54	2.02	20	1.75	35	12	/	/	/	0.45	3330	0.68	10	/	8	4	3	1	yes	1	10	/	single
A4741	2	/	1	yes	yes	/	/	/	34	25.7	1.92	5.82	22	2	45	13	/	/	/	4.38	2160	0.53	6	/	7	6	4	2	yes	2	7	7	negtive
A4788	2	/	1	/	yes	/	/	/	26	27.06	9.06	0.9	22	1	50	9	/	/	/	1.27	3794	0.7	10	/	9	4	4	3	yes	2	6	6	negtive
A4840	2	/	1	/	yes	/	/	/	24	27.3	5.82	5.76	23	1	50	9	/	/	/	0.73	4784	0.97	12	/	11	9	9	6	yes	2	8	7	single
A4878	2	/	0	yes	yes	/	/	/	27	18.37	5.3	5.23	29	1	19.5	9	/	/	/	1.78	4837	0.99	12	/	11	9	7	7	yes	2	7	9	negtive
A4887	2	/	0	yes	yes	/	/	/	30	18.92	6.59	2.67	36	1.25	20	9	/	/	/	0.68	4165	0.96	12	/	10	6	5	2	yes	2	7	9	single
A4891	2	/	0	/	yes	/	/	/	24	22.46	6.18	3.24	46	1.75	34	12	/	/	/	0.58	8286	1.08	18	/	16	14	14	11	no	/	/	/	/
A4910	2	/	0	/	yes	/	/	/	28	25.63	12.95	3.29	51	2	45	13	/	/	/	0.76	5690	2.02	14	/	13	11	11	3	no	/	/	/	/
A4913	2	/	1	yes	yes	/	/	/	33	17.47	10.51	4.35	65	1.25	17	10	/	/	/	0.28	1247	0.32	4	/	4	4	3	1	no	/	/	/	/
A4914	2	/	0	yes	yes	/	/	/	32	17.91	7.36	1.38	13	1.25	18	10	/	/	/	3.48	2638	0.94	7	/	7	6	6	4	yes	2	7	7	negtive
A4928	2	/	1	yes	/	/	/	/	30	20.45	6.12	3.16	12	1.5	25.5	11	/	/	/	0.63	4986	1.79	12	/	11	0	0	0	no	/	/	/	/
A4952	2	/	0	yes	yes	/	yes	/	31	20.45	9.92	6.03	8	1.5	25.5	11	/	/	/	0.84	1061	0.61	3	/	4	3	3	2	yes	2	6	7	negtive
A4959	2	/	0	/	yes	/	/	/	36	21.28	9.59	3.92	13	1.5	29	11	/	/	/	0.89	285	1.08	1	yes	0	0	0	0	no	/	/	/	/
A4965	2	/	1	/	yes	/	/	/	37	23.8	3.26	2.62	19	2	40	13	/	/	/	2.67	5890	2.02	14	/	13	4	4	1	no	/	/	/	/
A4968	2	/	1	/	yes	/	/	/	28	28.03	7.08	0.7	21	1.5	52	11	/	/	/	3.5	2441	0.77	7	/	7	4	4	2	yes	2	7	9	negtive
A4990	2	/	0	yes	/	/	/	/	30	18.6	6.1	6.58	21	1.25	20	10	/	/	/	1.24	7928	0.95	18	/	16	13	13	9	no	/	/	/	/
A5020	2	/	0	yes	/	/	/	/	32	19.72	7.41	7.58	23	2.25	24.5	14	/	/	/	0.84	6298	0.49	14	/	13	10	10	6	yes	2	8	7	single
A5052	2	/	0	/	yes	/	/	/	30	21.48	9.68	5.86	26	1.75	31.5	12	/	/	/	5.39	2835	1.27	8	/	8	3	3	2	yes	2	7	6	single (miscarriage)
A5065	2	/	0	/	yes	/	/	/	32	22.96	5.72	3.24	28	1.75	36	12	/	/	/	0.87	4415	0.61	12	/	10	7	6	2	yes	2	7	7	negtive
A5066	2	/	1	/	yes	/	/	/	36	19.8	8.36	7.06	30	2.25	24.5	14	/	/	/	1.89	7506	2.22	18	/	15	12	12	7	no	/	/	/	/
A5068	2	/	0	/	yes	/	/	/	36	21.72	8.2	1.43	30	1.5	33	11	/	/	/	3.53	4512	1.81	12	/	10	7	7	0	no	/	/	/	/
A5085	2	/	0	/	yes	/	/	/	21	23.92	6.26	1.54	34	2	41	13	/	/	/	1.14	6502	0.69	16	/	13	13	13	8	yes	2	9	7	single
A5097	2	/	0	yes	/	/	/	/	35	25.7	8.7	2.52	37	2	45.5	13	/	/	/	4.66	5430	1.09	13	/	12	5	5	4	yes	2	7	7	negtive
A5098	2	/	0	yes	yes	/	yes	/	21	18.36	8.98	8.33	43	1.25	19.5	9	/	/	/	4.43	5980	0.82	14	/	13	9	9	5	yes	2	9	7	single
A5117	2	/	1	yes	yes	/	yes	/	28	19.56	5.48	5.2	44	1.5	23.5	10	/	/	/	0.89	9600	1.12	22	/	18	15	13	5	no	/	/	/	/
A5156	2	/	1	/	yes	/	/	/	30	19.72	7.04	7.47	46	2.25	24.5	14	/	/	/	3.2	7112	1.52	17	/	14	13	13	4	no	/	/	/	/
A5196	2	/	0	/	yes	/	/	/	33	21.37	5.85	2.14	46	1.75	31	12	/	/	/	2.14	3610	1.74	10	/	9	3	3	3	no	/	/	/	/
A5201	2	/	0	/	yes	/	/	/	24	22.46	8.13	1.73	49	1.75	34	12	/	/	/	0.35	6390	2.66	16	/	14	10	10	6	no	/	/	/	/
A5203	2	/	1	yes	yes	/	yes	/	37	18.3	6.03	7	49	1.5	19.5	10	/	/	/	2.06	6312	1.86	14	/	13	9	9	3	no	/	/	/	/
A5218	2	/	0	yes	/	/	/	/	33	18.55	4.74	2.09	56	1.5	20	10	/	/	/	0.35	3335	1.02	10	/	8	3	1	0	no	/	/	/	/
A5226	2	/	1	/	/	/	/	yes	32	19.53	6.8	4	15	1.25	24	10	/	/	/	0.72	4853	0.89	12	/	11	10	10	5	yes	2	6	7	negtive
A5229	2	/	0	/	yes	/	/	/	35	19.59	6.2	3.84	16	1.25	23	10	/	/	/	1.49	4622	2	12	/	10	3	3	1	no	/	/	/	/
A5234	2	/	1	/	yes	/	/	/	36	19.92	4.79	3.02	16	2.25	26	14	/	/	/	2.08	1217	0.46	4	/	4	3	3	2	yes	2	7	9	twin
A5239	2	/	0	yes	yes	/	yes	/	29	20.28	6.63	5.56	17	2.5	27	15	/	/	/	0.98	3906	14.37	11	/	9	3	3	1	no	/	/	/	/
A5244	2	/	0	/	yes	/	/	/	26	20.8	7.3	2.09	18	1.5	27.5	11	/	/	/	0.74	3986	0.69	11	/	10	8	7	5	yes	2	6	7	negtive
A5253	2	/	0	/	yes	/	/	/	28	20.83	8.09	4.35	23	1.5	28	11	/	/	/	5.13	3403	1.2	10	/	8	7	7	6	yes	2	7	7	negtive
A5264	2	/	0	/	yes	/	/	/	31	21.26	6.1	3.72	24	1.5	30	11	/	/	/	0.98	5714	1.7	14	/	13	9	9	4	no	/	/	/	/
A5284	2	/	0	/	yes	/	/	/	37	21.29	6.87	3.85	25	1.5	29	11	/	/	/	5.93	289	0.75	2	/	2	1	1	1	yes	1	7	/	negtive
A5300	2	/	0	yes	/	/	/	/	36	21.63	8.7	2.53	25	1.75	32	12	/	/	/	1.35	3541	1.8	10	/	9	9	9	7	no	/	/	/	/
A5303	2	/	0	/	yes	/	/	/	27	17	8.25	6.02	27	1.25	15.5	9	/	/	/	0.28	1085	1.31	3	/	3	1	1	1	no	/	/	/	/
A5358	2	/	1	/	yes	/	/	/	37	20.3	6.28	7.39	27	1.5	27	11	/	/	/	3.44	5027	1.27	13	/	11	6	6	3	yes	2	9	7	single (miscarriage)
A5400	2	/	1	/	yes	/	/	/	22	21.59	4.44	2.61	31	1.75	32	12	/	/	/	1.12	8336	1.34	20	/	16	14	14	6	no	/	/	/	/
A5409	2	/	0	yes	/	/	/	/	30	21.64	7.25	4.37	31	1.75	32	12	/	/	/	0.81	2898	1.04	9	/	8	8	8	4	yes	2	6	7	negtive
A5410	2	/	0	/	yes	/	/	/	37	21.92	5.36	2.83	32	1.5	33	11	/	/	/	2.33	2512	1.37	8	/	7	4	4	4	yes	2	7	7	single
A5418	2	/	1	/	yes	/	/	/	22	23.03	7.72	4.19	40	1.75	36	12	/	/	/	5.93	10104	1.31	26	/	22	20	20	18	no	/	/	/	/
A5431	2	/	0	yes	yes	/	yes	/	27	27.5	7.12	1.95	40	1.25	48.5	10	/	/	/	0.49	6600	0.4	16	/	14	12	12	8	yes	2	7	8	negtive
A5433	2	/	0	yes	yes	yes	/	/	33	29.03	7.91	1.23	42	2.5	59	15	/	/	/	2.9	492	0.67	2	/	2	2	2	0	no	/	/	/	/
A5443	2	/	0	yes	yes	yes	/	/	32	21.64	7.68	3.77	43	1.75	32	12	/	/	/	1.37	7002	1.82	17	/	14	6	6	1	no	/	/	/	/
A5449	2	/	1	yes	/	/	/	/	31	23.4	9.48	3.96	45	1.75	38.5	12	/	/	/	3	6702	1.85	16	/	14	10	10	5	no	/	/	/	/
A5462	2	/	1	yes	yes	/	/	/	27	23.43	6.03	4.51	45	2	40	13	/	/	/	0.33	5120	1.42	13	/	12	10	9	3	yes	2	7	7	single
A5473	2	/	0	yes	yes	/	/	/	25	18.16	6.24	3.12	51	1.25	19	10	/	/	/	0.97	8716	1.52	22	/	17	14	10	4	no	/	/	/	/
A5478	2	/	0	/	yes	/	/	/	37	18.66	10.77	2.44	53	1.25	21	10	/	/	/	3.59	3470	0.78	10	/	9	5	5	2	yes	2	9	7	single
A5482	2	/	0	/	yes	/	/	/	24	19.03	8.02	6.58	53	1.25	20	9	/	/	/	1.42	4236	0.72	11	/	10	8	8	6	yes	2	7	8	negtive
A5488	2	/	1	yes	/	/	/	/	31	21.23	8.47	2.64	55	1.5	30	11	/	/	/	2.03	5320	0.96	12	/	11	5	5	2	yes	2	7	9	twin
A5490	2	/	0	/	yes	/	/	/	28	22.96	8.36	4.25	60	1.75	36	12	/	/	/	5.27	2313	0.77	7	/	3	1	1	1	yes	1	10	/	negtive
A5501	2	/	1	yes	yes	yes	/	/	22	24.16	8.51	5.53	16	2	42	13	/	/	/	0.84	9068	2.39	20	/	18	15	14	7	no	/	/	/	/
A5516	2	/	0	yes	/	/	/	/	30	17.88	14.23	8.39	6	1.25	18	9	/	/	/	2.08	7956	0.92	18	/	16	13	13	11	no	/	/	/	/
A5524	2	/	0	yes	/	/	/	/	23	19.53	8.58	2.14	22	1.25	24	10	/	/	/	0.39	5610	0.73	14	/	12	9	9	5	yes	2	7	7	negtive
A5525	2	/	0	/	yes	/	/	/	29	20.43	7.97	6.22	27	1.5	25.5	11	/	/	/	0.81	5962	1.09	14	/	13	13	12	4	yes	2	7	8	negtive
A5536	2	/	0	/	yes	/	/	/	28	22.96	5.61	4.29	27	1.75	36	12	/	/	/	3.05	1139	2.4	3	/	7	4	4	1	no	/	/	/	/
A5539	2	/	0	/	yes	/	/	/	24	17.02	7.63	6.82	30	1.25	16	9	/	/	/	0.87	6920	1.34	17	/	14	9	9	4	yes	2	6	9	negtive
A5541	2	/	0	yes	/	/	/	/	26	17.58	7.31	5.73	31	1.25	17.5	10	/	/	/	0.34	4366	1.5	12	/	10	5	5	5	yes	2	6	7	negtive
A5544	2	/	1	/	yes	/	/	/	29	18.75	5.93	2.48	32	1.25	20.5	9	/	/	/	0.73	8262	1.11	18	/	16	15	15	10	no	/	/	/	/
A5570	2	/	0	yes	yes	/	/	/	27	20.19	5	2.09	33	1.5	27	11	/	/	/	0.31	8314	1.42	20	/	16	13	13	8	no	/	/	/	/
A5571	2	/	0	/	yes	yes	/	/	35	20.2	7.2	5.57	42	2.5	27	15	/	/	/	1.3	9353	1.15	22	/	17	15	15	12	no	/	/	/	/
A5589	2	/	0	yes	/	/	/	/	24	21.67	7.72	1.31	35	1.75	32.5	12	/	/	/	0.41	5132	0.65	13	/	12	8	8	2	yes	2	7	6	negtive
A5592	2	/	0	/	yes	/	/	/	32	22.48	5.79	1.88	47	1.75	34.5	12	/	/	/	1.13	7398	1.96	18	/	14	9	9	2	no	/	/	/	/
A5602	2	/	0	yes	/	/	/	/	36	23.32	8.79	4.38	52	1.75	38	12	/	/	/	2.17	2611	1.2	8	/	7	7	7	5	yes	2	7	7	negtive
A5609	2	/	0	/	yes	/	/	/	22	25.3	7.08	1.34	19	2	45	13	/	/	/	3.07	1617	1.05	4	/	5	4	4	3	yes	2	7	9	negtive
A5613	2	/	0	yes	/	/	/	/	27	26.04	8.28	6.52	35	1.25	48	10	/	/	/	1.76	5396	1.03	13	/	12	6	6	4	yes	2	7	6	negtive
A5627	2	/	0	/	yes	/	/	/	31	27.88	9.28	6.42	12	1.5	51	11	/	/	/	0.87	4070	0.81	12	/	10	7	7	4	yes	2	7	9	twin (miscarriage)
A5652	2	/	0	yes	yes	/	/	/	29	29.02	9.16	8.76	74	2.25	58	14	/	/	/	2.64	3946	0.96	11	/	10	8	8	5	yes	2	6	7	negtive
A5653	2	/	0	/	yes	/	/	/	33	20.4	10.69	4.55	74	1.5	25.5	11	/	/	/	1.58	5192	1.04	13	/	11	11	11	5	yes	2	7	7	negtive
A5654	2	/	0	yes	/	/	/	/	36	21.2306	3.64	4.66	18	1.5	30	11	/	/	/	1.16	3104	1.09	8	/	8	8	8	7	yes	2	7	9	twin
A5655	2	/	1	yes	/	/	/	/	24	21.91	3.99	4.41	21	1.5	33	11	/	/	/	1.96	7268	1.02	18	/	14	12	12	8	no	/	/	/	/
A5675	2	/	1	/	yes	/	/	/	25	24.44	8.06	2.65	26	2	43	13	/	/	/	3.02	6672	2.01	16	/	14	12	12	7	no	/	/	/	/
A5676	2	/	0	yes	yes	/	/	/	25	30.24	9.84	4.26	28	2.75	60	16	/	/	/	2.82	7218	1.28	18	/	14	13	13	7	no	/	/	/	/
A5677	2	/	1	yes	yes	/	/	/	36	16.8	7.42	4.17	29	1.25	13.5	9	/	/	/	2.76	3238	1.3	9	/	8	8	8	6	yes	2	7	6	negtive
A5678	2	/	0	yes	/	/	/	/	26	18.4	7.04	3.38	32	1	20	9	/	/	/	1.09	4398	0.95	12	/	10	5	5	3	yes	2	7	8	negtive
A5688	2	/	1	/	yes	/	/	/	31	19.95	5.22	3.11	36	2.25	26	14	/	/	/	0.69	4617	1.4	12	/	10	10	10	6	yes	2	6	7	negtive
A5689	2	/	0	/	yes	/	/	/	25	20.28	7.81	4.96	42	2.5	27	15	/	/	/	1.18	5850	1.23	14	/	13	11	11	4	yes	2	6	7	negtive
A5690	2	/	1	/	yes	/	/	/	35	20.42	5.63	4.65	46	1.5	25.5	11	/	/	/	0.79	6390	1.64	16	/	13	12	12	8	no	/	/	/	/
A5691	2	/	0	/	yes	/	/	/	36	23.2	6.72	3.93	57	1.75	38	12	/	/	/	1.64	6008	0.63	14	/	13	8	8	2	yes	2	7	9	twin
A5692	2	/	0	yes	yes	/	/	/	27	27.4	7.68	2.17	59	1	49	9	/	/	/	6.37	677	2.13	2	/	2	0	0	0	no	/	/	/	/
A5693	2	/	0	/	yes	/	/	/	28	22.3	6.23	4.16	15	1.5	34	11	/	/	/	0.72	2006	1.79	6	/	6	4	4	2	no	/	/	/	/
A5718	2	/	0	/	yes	/	/	/	29	22.86	6.28	4.87	17	1.75	35.5	12	/	/	/	1.99	5750	1.01	14	/	12	10	10	8	yes	2	7	9	negtive
A5719	2	/	0	/	yes	/	/	/	24	24.97	7.05	2.6	19	2	44	13	/	/	/	0.81	5720	1.07	14	/	12	7	6	5	yes	1	7	/	negtive
A5720	2	/	1	/	yes	/	/	/	31	27.85	6.27	3.91	21	1.25	48	10	/	/	/	0.81	2515	1.25	8	/	7	4	3	2	yes	2	7	8	single
A5721	2	/	0	/	yes	yes	/	/	32	28.03	8.41	5.02	22	1.5	52	11	/	/	/	3.81	6790	2.39	16	/	14	10	9	4	no	/	/	/	/
A5722	2	/	0	yes	/	yes	/	/	35	17.28	9.86	2.97	23	1	16.5	8	/	/	/	0.85	8062	1.5	20	/	16	13	12	7	no	/	/	/	/
A5723	2	/	1	/	yes	/	/	/	33	17.99	7.63	2.68	23	1.5	18.5	10	/	/	/	1.93	6870	2.5	16	/	14	3	1	1	no	/	/	/	/
A5724	2	/	1	yes	yes	/	/	/	34	18.25	7.04	2.7	26	1.5	19	10	/	/	/	0.29	985	1.56	3	/	3	1	1	0	no	/	/	/	/
A5725	2	/	1	/	yes	/	/	/	32	20.31	8.63	2.25	27	1.5	25	11	/	/	/	0.51	3050	1.31	8	/	8	5	5	2	yes	2	7	7	negtive
A5726	2	/	0	yes	yes	/	/	/	22	21.78	6.41	3.93	27	1.5	33	11	/	/	/	0.53	7250	2.27	18	/	14	13	13	0	no	/	/	/	/
A5727	2	/	1	yes	/	/	/	/	28	22.31	5.28	3.35	27	1.5	34	11	/	/	/	0.79	7892	1.19	18	/	15	8	7	2	no	/	/	/	/
A5728	2	/	0	/	yes	/	/	/	33	21.91	10.18	6.24	70	1.5	33	11	/	/	/	3.15	4597	1.23	12	/	10	8	8	5	yes	2	6	6	negtive
A5729	2	/	0	yes	yes	/	/	/	29	16.89	9.02	2.86	29	1	14	9	/	/	/	1.91	7082	1.35	17	/	14	13	13	10	no	/	/	/	/
A5730	2	/	1	yes	yes	/	/	/	23	17.92	9.16	5.36	29	1.5	18.5	10	/	/	/	6.36	6990	1.18	16	/	14	12	12	4	yes	2	6	7	negtive
A5743	2	/	0	yes	yes	/	/	/	30	20.3125	6.55	4.82	29	1.5	25	11	/	/	/	1.2	6672	1.37	16	/	14	12	11	6	yes	2	7	7	negtive
A5744	2	/	0	yes	yes	/	/	/	27	20.8	7.03	5.63	79	1.5	27.5	11	/	/	/	6.52	8526	1.51	20	/	16	15	15	11	no	/	/	/	/
A5745	2	/	1	/	yes	/	/	/	31	21.09	10.37	1.87	103	1.5	30	11	/	/	/	1.42	1844	0.4	5	/	5	2	2	2	yes	2	5	7	single (miscarriage)
A5746	2	/	0	/	yes	/	/	/	32	23.4	8.93	7.11	40	1.75	39	12	/	/	/	1.71	6330	2.42	14	/	14	10	10	5	no	/	/	/	/
A5747	2	/	0	/	yes	/	/	/	31	24.97	5.77	3.66	41	2	44.5	13	/	/	/	0.41	8226	0.64	19	/	16	12	10	2	no	/	/	/	/
A5748	2	/	0	yes	yes	/	/	/	27	17.99	9.38	6.74	50	1.25	18	10	/	/	/	1.12	7780	1.15	18	/	15	13	13	9	no	/	/	/	/
A5749	2	/	1	yes	yes	/	/	/	36	19.29	5.03	4.48	53	1.25	22	10	/	/	/	0.35	1948	1.57	6	/	6	4	4	3	no	/	/	/	/
A5750	2	/	0	yes	yes	/	yes	/	25	19.43	7.27	6.29	53	1.25	22	10	/	/	/	0.87	6950	1.58	16	/	14	10	10	5	no	/	/	/	/
A5751	2	/	0	/	yes	/	/	/	26	20.03	7.93	5	32	1.75	26.5	11	/	/	/	3.92	4420	0.76	12	/	10	7	7	2	yes	2	7	8	single
A5752	2	/	0	yes	/	/	/	/	27	20.95	5.3	3.26	15	1.75	31	11	/	/	/	2.89	5032	1.3	13	/	11	9	9	6	yes	2	7	9	negtive
A5753	2	/	0	yes	/	/	/	/	37	23	5.26	5.62	17	1.75	36	12	/	/	/	1.77	2280	0.6	7	/	7	4	4	4	yes	2	7	7	negtive
A5754	2	/	1	/	yes	/	/	/	31	24.09	8.7	3.42	23	2	42	13	/	/	/	3.78	3956	0.52	11	/	10	8	8	4	yes	2	7	7	single
A5755	2	/	1	/	yes	/	/	/	27	20.02	7.35	5.85	25	1.75	26.5	11	/	/	/	0.25	6994	2.15	16	/	14	12	12	5	no	/	/	/	/
A5756	2	/	0	/	/	/	yes	/	30	20.95	7.12	5.43	25	1.75	30.5	11	/	/	/	1.42	9282	0.87	20	/	17	16	16	7	no	/	/	/	/
A5757	2	/	0	/	yes	/	/	/	37	22.63	8.92	5.06	25	1.75	34.5	12	/	/	/	2.34	3406	1.28	10	/	9	7	7	3	yes	2	7	8	single
A5778	2	/	0	yes	yes	/	/	/	23	20.31	7.34	4.35	28	1.75	25	11	/	/	/	0.94	5644	0.73	14	/	12	11	11	4	yes	1	7	/	negtive
A5779	2	/	0	/	yes	/	/	/	39	23.03	9.29	1.12	29	1.75	36.5	12	/	/	/	0.31	4421	1.21	12	/	10	7	7	2	yes	2	6	6	twin
A5780	2	/	1	yes	/	yes	/	/	23	40	5.18	3.42	31	4.5	80	23	/	/	/	0.81	7502	0.7	18	/	14	12	12	5	no	/	/	/	/
A5781	2	/	0	yes	yes	/	/	/	29	17.48	7.74	6.71	31	1.25	17.5	10	/	/	/	0.99	9380	1.36	22	/	18	16	16	13	no	/	/	/	/
A5782	2	/	0	/	yes	/	/	/	26	24.34	7.92	5.81	32	2	42	13	/	/	/	1.81	5706	1.62	14	/	13	9	9	7	no	/	/	/	/
A5783	2	/	1	yes	yes	/	/	/	33	32.39	10.74	9.09	117	3	65	17	/	/	/	3.43	3900	1.02	11	/	10	7	7	5	yes	2	9	7	single
A5784	2	/	0	yes	yes	/	/	/	28	17.47	9.95	7.01	33	1.25	17.5	10	/	/	/	1.68	8186	1.64	20	/	16	13	12	9	no	/	/	/	/
A5785	2	/	1	/	yes	/	/	/	26	20.58	6.13	2.86	33	1.5	25.5	11	/	/	/	0.33	4141	1.48	12	/	10	8	8	5	yes	2	7	8	single (miscarriage)
A5801	2	/	0	/	yes	/	/	/	29	22.58	9.72	3.68	34	1.75	34.5	12	/	/	/	2.96	5336	1.3	12	/	12	10	10	2	yes	2	7	7	negtive
A5802	2	/	1	yes	yes	/	/	/	37	22.66	6.43	2.81	43	1.75	35	12	/	/	/	1.43	2828	1.93	8	/	7	5	5	4	no	/	/	/	/
A5803	2	/	1	yes	yes	/	/	/	31	22.76	9.26	1.17	44	1.75	35.5	12	/	/	/	1.67	5338	1.14	12	/	12	11	11	5	yes	2	7	7	negtive
A5804	2	/	0	yes	/	/	/	/	29	40.06	4.24	2.56	45	8.5	90	42	/	/	/	2.48	3275	1.34	9	/	8	7	7	5	yes	2	7	8	negtive
A5805	2	/	0	/	yes	/	/	/	31	19.53	9.39	4.61	54	1.25	24	10	/	/	/	1.51	897	2.32	3	/	3	2	2	2	yes	2	7	7	negtive
A5806	2	/	0	yes	yes	/	/	/	31	18.49	9.16	5.69	67	1.25	20	9	/	/	/	1.02	3757	5.12	11	/	9	8	8	4	no	/	/	/	/
A5807	2	/	1	yes	yes	/	/	/	35	19	5.74	1.74	29	1.25	20	9	/	/	/	0.66	7392	1.08	18	/	15	11	11	7	no	/	/	/	/
A5808	2	/	0	/	yes	/	/	/	37	19.07	4.48	3.62	18	1.25	21.5	9	/	/	/	0.33	1935	0.4	6	/	5	5	5	3	yes	1	6	/	negtive
A5820	2	/	0	yes	yes	/	/	/	30	19.14	7.57	3.87	18	1.25	22	10	/	/	/	0.9	4675	1.21	12	/	11	7	7	3	yes	2	7	9	single (miscarriage)
A5821	2	/	1	/	yes	/	/	/	35	19.92	5.03	8.39	23	2.25	26	14	/	/	/	6.07	314	0.46	2	/	2	2	2	2	yes	2	7	6	negtive
A5822	2	/	0	yes	yes	/	/	/	32	24.43	5.55	1.87	31	2	43	13	/	/	/	1.17	9836	1.25	26	/	20	18	18	7	no	/	/	/	/
A5823	2	/	0	yes	/	/	/	/	31	26.37	7.5	1.45	32	1.5	50	10	/	/	/	2.92	3214	0.71	9	/	8	6	6	4	yes	2	8	7	single
A5824	2	/	1	yes	yes	/	/	/	37	18.24	7.87	3.73	33	1.5	19	10	/	/	/	1.85	2430	1.1	7	/	7	2	2	1	yes	1	6	/	negtive
A5825	2	/	0	yes	yes	/	/	/	31	20.76	9.56	2.43	33	1.75	27.5	11	/	/	/	0.57	7980	1.63	18	/	15	13	13	8	no	/	/	/	/
A5826	2	/	0	/	yes	/	/	/	34	21.91	8.99	11	41	1.75	33	11	/	/	/	2.52	9356	0.81	22	/	18	13	13	10	no	/	/	/	/
A5827	2	/	0	/	yes	/	/	/	30	22.86	10.05	2.79	83	1.75	36	12	/	/	/	1.25	1656	1.31	5	/	5	4	4	3	yes	2	7	7	twin
A5828	2	/	0	/	yes	/	/	/	23	23.03	7.63	3.01	49	1.75	36.5	12	/	/	/	0.85	4050	1.11	11	/	10	6	6	3	yes	2	7	8	single
A5829	2	/	1	yes	yes	/	/	/	29	24.13	7.72	2.15	53	2	42	13	/	/	/	1.52	4366	0.59	12	/	10	8	8	3	yes	2	7	8	negtive
A5830	2	/	0	/	yes	/	/	/	33	25.71	8.55	8.32	54	2	46	13	/	/	/	1.65	5600	0.47	14	/	12	8	8	2	yes	2	6	7	negtive
A5831	2	/	1	/	yes	/	/	/	32	17.44	8.72	3.22	69	1.25	17	9	/	/	/	0.81	5332	1.86	12	/	12	10	10	7	no	/	/	/	/
A5832	2	/	0	/	yes	/	/	/	36	19.92	7.5	5.28	35	2.25	26	14	/	/	/	3.75	6964	1.18	16	/	14	12	12	7	yes	2	7	8	negtive
A5833	2	/	1	yes	yes	/	/	/	32	20.7	10.33	2.55	16	1.75	27	11	/	/	/	6.52	5002	1.83	13	/	11	8	8	4	yes	2	7	9	negtive
A5846	2	/	0	yes	yes	/	/	/	32	21.34	6.41	8.74	11	2	28	12	/	/	/	3.58	2293	0.65	7	/	7	6	6	4	yes	2	7	9	single
A5847	2	/	0	yes	/	/	/	/	31	23.03	9.83	4.99	22	2	37	12	/	/	/	1.42	3795	4.91	11	/	9	6	6	4	no	/	/	/	/
A5848	2	/	1	/	yes	/	/	/	25	23.39	5.63	5.25	27	2	38	12	/	/	/	5.57	7506	1.31	18	/	15	12	12	9	no	/	/	/	/
A5849	2	/	1	/	yes	/	/	/	33	24.7	6.75	5.79	27	2	44	13	/	/	/	1.27	6678	1.79	16	/	14	12	12	5	no	/	/	/	/
A5850	2	/	0	yes	yes	/	/	/	32	22.22	9.4	1.96	33	1.75	33.5	11	/	/	/	2.93	2520	1.85	8	/	7	6	6	2	no	/	/	/	/
A5851	2	/	0	/	yes	/	/	/	28	23.04	5.72	5.87	35	2	37	12	/	/	/	2.83	1047	2.7	3	/	3	0	0	0	no	/	/	/	/
A5852	2	/	0	/	/	/	/	yes	28	31.43	9.23	2.09	40	2.75	64.5	16	/	/	/	1.45	3209	0.94	9	/	8	4	4	2	yes	2	7	7	negtive
A5853	2	/	0	yes	/	/	yes	/	30	16.94	5.52	4.97	43	1.25	14	9	/	/	/	2.15	3785	0.95	11	/	9	4	4	2	yes	1	7	/	single
A5854	2	/	1	yes	/	/	yes	/	36	18.15	6.87	6.58	45	1.75	18.5	11	/	/	/	0.39	9724	0.81	25	/	19	16	16	13	no	/	/	/	/
A5855	2	/	0	/	yes	/	/	/	24	18.83	9.91	2.49	47	1.25	20.5	9	/	/	/	0.24	6290	2	14	/	13	11	11	6	no	/	/	/	/
A5856	2	/	1	/	yes	/	/	/	40	19.15	6.06	2.45	32	1.5	22	10	/	/	/	1.29	8536	1.74	22	/	17	15	15	7	no	/	/	/	/
A5857	2	/	0	/	yes	/	/	/	31	20.96	6.43	3.5	16	1.75	30.5	11	/	/	/	0.35	3581	1.07	10	/	9	6	6	2	yes	2	7	8	negtive
A5858	2	/	0	/	yes	/	/	/	31	23.4	9.29	6.75	20	2	39	12	/	/	/	0.35	2014	2.91	6	/	6	5	5	4	no	/	/	/	/
A5859	2	/	0	/	yes	/	/	/	37	23.42	6.67	7.26	22	2	39.5	13	/	/	/	2.05	9028	1.46	20	/	18	7	7	5	no	/	/	/	/
A5860	2	/	0	/	yes	yes	/	/	30	16.97	5.1	1.89	22	1.25	15.5	9	/	/	/	1.51	695	2.35	3	/	2	1	1	0	no	/	/	/	/
A5861	2	/	0	/	yes	/	/	/	37	19.56	5.7	6.26	43	1.5	23	10	/	/	/	2.77	1807	1.42	5	/	5	5	5	4	yes	2	5	8	single
A5862	2	/	1	yes	/	/	yes	/	37	19.6	9.63	1.54	45	2.25	22.5	14	/	/	/	3.31	2896	1.23	9	/	7	1	1	1	yes	1	7	/	negtive
A5863	2	/	0	yes	/	/	yes	/	24	25	8.99	5.06	44	2	45	13	/	/	/	1.17	6632	1.11	16	/	14	10	10	7	yes	1	7	/	single
A5864	2	/	0	/	yes	/	/	/	31	18.37	9.16	5.52	73	1.25	19.5	9	/	/	/	2.57	1600	1.13	4	/	5	2	2	2	yes	2	7	8	single
A5865	2	/	0	/	yes	/	/	/	31	19.11	6.42	7.42	13	1.5	22	10	/	/	/	0.92	5952	1.76	14	/	13	9	9	8	no	/	/	/	/
A5866	2	/	1	yes	/	/	yes	/	33	27.85	6.4	4.06	18	1.75	51	11	/	/	/	0.86	6778	0.92	16	/	14	11	11	7	yes	2	6	7	single
A5867	2	/	0	yes	/	/	yes	/	24	17.58	6.38	5.79	21	1.5	17.6	10	/	/	/	0.44	8352	1.5	20	/	16	14	14	14	no	/	/	/	/
A5868	2	/	0	yes	/	/	/	/	30	25	6.24	3.28	25	2	45	13	/	/	/	3.8	1340	1.15	5	/	4	2	2	1	yes	1	9	/	negtive
A5869	2	/	0	/	yes	/	/	/	30	17.4	7.2	4.25	28	1.25	16	9	/	/	/	2.5	7680	1.47	18	/	15	13	13	8	no	/	/	/	/
A5886	2	/	0	/	yes	/	/	/	33	21.63	10.69	8.11	81	2	32	12	/	/	/	5.61	8390	1.44	20	/	16	14	14	9	no	/	/	/	/
A5887	2	/	1	yes	/	/	/	/	35	24.44	7.27	4.97	40	2	44	13	/	/	/	2.68	985	4.31	3	/	3	2	2	1	no	/	/	/	/
A5888	2	/	1	yes	/	/	/	/	27	21.23	5.71	5.18	41	1.75	30	11	/	/	/	0.85	6072	1.19	15	/	13	10	10	7	yes	2	6	6	negtive
A5889	2	/	0	/	yes	/	/	/	27	17.75	8.82	5.94	43	1.25	18	9	/	/	/	0.44	3169	0.95	8	/	8	7	7	4	yes	2	7	8	single
A5890	2	/	0	/	yes	/	/	/	32	20.8	6.61	4.77	45	1.75	28	11	/	/	/	0.47	9580	2.18	24	/	18	12	12	3	no	/	/	/	/
A5891	2	/	1	/	yes	/	/	/	35	22.31	8.14	3.29	49	1.75	34	11	/	/	/	0.35	2255	0.72	6	/	7	3	3	1	yes	1	6	/	negtive
A5892	2	/	0	/	yes	/	/	/	25	29.14	7.22	1.38	53	2.5	60	15	/	/	/	3.06	9600	0.89	24	/	19	18	18	12	no	/	/	/	/
A5893	2	/	1	yes	yes	/	/	/	36	17.58	3.87	4.03	53	1.5	18	10	/	/	/	0.5	7680	1.25	19	/	15	12	12	8	no	/	/	/	/
A5894	2	/	1	/	yes	/	/	/	32	19.81	7.29	5.39	9	2.25	25	14	/	/	/	0.29	6047	1.74	15	/	13	9	9	8	no	/	/	/	/
A5895	2	/	0	/	yes	/	/	/	26	20.83	6.59	5.06	18	1.75	28	11	/	/	/	3.85	3757	2.45	11	/	9	6	6	4	no	/	/	/	/
A5896	2	/	0	yes	/	/	yes	/	40	21.41	8.2	5.03	18	2	31.5	12	/	/	/	0.72	9980	1.26	26	/	20	18	18	10	no	/	/	/	/
A5897	2	/	0	yes	/	/	yes	/	37	22.63	6.73	8.31	22	2	35	12	/	/	/	2.83	1765	1.74	5	/	5	3	3	3	no	/	/	/	/
A5898	2	/	0	yes	/	/	/	/	34	25.95	6.63	4.64	22	1.5	48	10	/	/	/	2.69	1347	0.78	5	/	5	3	3	3	yes	2	8	7	negtive
A5899	2	/	0	/	yes	/	/	/	32	27.5	8.89	6.47	22	1.5	48	10	/	/	/	1.77	7802	1.04	18	/	15	14	13	7	no	/	/	/	/
A5900	2	/	0	/	yes	/	/	/	36	28.3	7.13	4.77	32	2.25	57.5	14	/	/	/	1.81	4671	1.07	12	/	11	9	9	4	yes	2	10	9	twin
A5901	2	/	1	/	yes	/	/	/	31	16.5	8.67	3.86	37	1	12	8	/	/	/	2.12	6052	1.4	15	/	13	10	10	7	yes	2	6	7	negtive
A5902	2	/	0	/	yes	/	/	/	36	31.51	7.63	2.13	41	2.75	65	16	/	/	/	1.14	1447	0.78	5	/	4	3	3	2	yes	2	7	9	single
A5903	2	/	0	/	/	/	/	yes	29	23	5.34	2.94	43	2	36	12	/	/	/	1.99	1935	1.02	5	/	5	4	4	3	yes	2	5	6	negtive
A5904	2	/	0	/	yes	/	/	/	24	23.14	6.82	2.45	55	2	37.5	12	/	/	/	3.51	2750	0.79	8	/	7	7	7	6	yes	2	7	7	twin (miscarriage)
A5905	2	/	1	/	yes	/	/	/	33	21.6	4.26	2.85	14	2	32	12	/	/	/	1.03	6032	1.27	16	/	13	10	10	9	yes	2	8	7	negtive
A5906	2	/	1	yes	/	/	yes	/	30	23.4	6.86	6.84	17	2	39	13	/	/	/	2.41	5760	1.38	14	/	13	11	11	4	yes	2	7	7	negtive
A5907	2	/	1	yes	/	/	/	/	37	17.36	5.31	3.47	19	1	16.3	8	/	/	/	0.86	1938	1.57	6	/	6	6	6	4	no	/	/	/	/
A5908	2	/	0	yes	/	/	/	/	27	26.12	3.71	1.77	20	1.5	48	10	/	/	/	1.06	3598	0.83	10	/	9	7	7	4	yes	2	7	7	negtive
A5909	2	/	0	/	yes	/	/	/	23	36.05	7.14	6.54	22	3.25	66	18	/	/	/	2.18	3093	0.72	8	/	8	5	5	2	yes	2	7	6	negtive
A5924	2	/	1	/	yes	/	/	/	36	19.6	6.19	3.97	24	2.25	24	14	/	/	/	1.97	2907	1.18	9	/	8	6	6	4	yes	2	7	7	negtive
A5925	2	/	0	yes	/	/	yes	/	35	20	7.19	4.19	26	1.75	26	11	/	/	/	1.27	9720	2.29	24	/	19	15	15	11	no	/	/	/	/
A5926	2	/	0	yes	/	/	/	/	35	24.65	7.38	2.86	37	2	44	13	/	/	/	4.39	1167	2.4	4	/	4	0	0	0	no	/	/	/	/
A5927	2	/	0	yes	/	yes	/	/	30	30.27	9.62	7.59	38	2.75	63	16	/	/	/	1.02	7652	1.52	18	/	15	12	12	6	no	/	/	/	/
A5928	2	/	0	/	/	/	yes	/	30	21.34	8.36	2.47	23	2	31	12	/	/	/	6.37	3438	1.23	10	/	9	9	9	4	yes	2	8	7	negtive
A5929	2	/	1	yes	/	/	yes	/	38	24.91	3.17	3	40	2	44	13	/	/	/	1.34	7302	1.15	18	/	14	10	10	4	no	/	/	/	/
A5930	2	/	0	yes	/	/	yes	/	31	18.49	8.3	3.24	40	1.25	20	9	/	/	/	0.53	7350	1.79	18	/	15	9	9	2	no	/	/	/	/
A5931	2	/	0	yes	/	/	yes	/	40	23.88	7.48	10.59	56	2	40	13	/	/	/	5.13	2125	0.63	6	/	6	4	4	2	yes	2	6	7	negtive
A5934	2	/	1	yes	/	/	/	/	28	20.32	4.32	4.35	37	1.75	25	11	/	/	/	0.73	8030	4.58	20	/	15	14	14	9	no	/	/	/	/
A5935	2	/	1	yes	yes	/	/	/	23	23.3	7.23	2.85	52	2	38	12	/	/	/	2.11	6250	2.64	15	/	13	7	7	3	no	/	/	/	/
A5936	2	/	1	/	/	/	yes	/	32	18.07	8.29	6.15	16	1.75	18	11	/	/	/	5.92	2740	1.42	8	/	7	6	6	5	yes	2	7	8	single (miscarriage)
A5937	2	/	1	yes	/	/	yes	/	27	22.31	10.79	3.5	9	2	34	12	/	/	/	1.41	4917	0.6	12	/	11	6	6	2	yes	2	7	9	single
A5965	2	/	1	/	/	/	yes	/	23	19.11	5.89	2.66	67	1.5	22	10	/	/	/	1.83	4862	1.74	12	/	11	8	8	4	no	/	/	/	/
A5966	2	/	1	yes	/	/	yes	/	31	18.65	9.82	7.27	16	1.5	21.5	10	/	/	/	2.42	2919	1.18	9	/	8	5	5	4	yes	2	6	6	negtive
	* Group: 1 refers to Group1; 2 refers to Group2
	* subgroups: 1 refers to subgroup1; 2 refers to subgroup2
	* Infertility type: 0 refers to primary infertility; 1 refers to secondary infertility
	* Total Gn(U) = total Gn (ampoule) *75U/ampoule
	* Clinical results: negative includes HCG negative and chemical pregnancy showed transient HCG elevation without a pregnancy sac detected
																																	negtive
																																	negtive
																																	negtive
																																	negtive
																																	negtive
																																	negtive
																																	negtive
																																	negtive
																																	negtive
																																	negtive
																																	negtive
																																	negtive
																																	negtive
																																	negtive
																																	negtive
																																	negtive
																																	negtive
																																	negtive
																																	negtive
																																	negtive
																																	negtive
																																	negtive
																																	negtive
																																	negtive
																																	negtive
																																	negtive
																																	negtive
																																	negtive
																																	negtive
																																	negtive
																																	negtive
																																	negtive
																																	negtive
																																	negtive
																																	negtive
																																	negtive
																																	negtive
																																	negtive
																																	negtive
																																	negtive
																																	negtive
																																	negtive
																																	negtive
